# Supplementary material for: Efficacy of Disinfectants against Fusarium oxysporum f. sp. cubense Tropical Race 4 Isolated from La Guajira, Colombia
Source: J Fungi (Basel). 2021 Apr 15;7(4):297. doi: 10.3390/jof7040297 (PMC8071173; doi:10.3390/jof7040297)
Supplement: Supplementary file 1 [file jof-07-00297-s001.zip]

Archive with 1 entries (1 files):
- jof-1187293-supplementary.pdf
